# Supplementary material for: Oyster Aquaculture Impacts on Environment and Microbial Taxa in Dapeng Cove
Source: Microorganisms. 2025 Oct 30;13(11):2480. doi: 10.3390/microorganisms13112480 (PMC12654026; doi:10.3390/microorganisms13112480)
Supplement: Supplementary file 1 [file microorganisms-13-02480-s001.zip]

Archive with 1 entries (1 files):
- microorganisms-3856986-supplementary.pdf
